# Supplementary material for: Development and Validation of a Score-Based Model for Estimating Esophageal Squamous Cell Carcinoma and Precancerous Lesions Risk in an Opportunistic Screening Population
Source: Cancers (Basel). 2025 Jun 25;17(13):2138. doi: 10.3390/cancers17132138 (PMC12249110; doi:10.3390/cancers17132138)
Supplement: Supplementary file 1 [file cancers-17-02138-s001.zip]

Archive with 1 entries (1 files):
- cancers-3681475-supplementary.pdf
